# Supplementary material for: Gastroesophageal reflux disease is associated with a more severe interstitial lung disease in systemic sclerosis in the EUSTAR cohort
Source: Rheumatology (Oxford). 2025 Jan 8;64(SI):SI63–72. doi: 10.1093/rheumatology/keaf016 (PMC12695048; doi:10.1093/rheumatology/keaf016)
Supplement: keaf016_Supplementary_Data [file keaf016_supplementary_data.zip]

Archive with 1 entries (1 files):
- e54be_rhe-24-2408-File002.docx
